# Supplementary material for: Comparisons of Auditory Performance and Speech Intelligibility after Cochlear Implant Reimplantation in Mandarin-Speaking Users
Source: Biomed Res Int. 2016 Jun 16;2016:8962180. doi: 10.1155/2016/8962180 (PMC4927948; doi:10.1155/2016/8962180)
Supplement: Supplementary file 1 — S1 File. Easy sentence list for the speech perception test (English translation). S2 File. Difficult sentence list for the speech perception test (English translation). S3 File. Phonetically-balanced monosyllabic word list for the speech perception test. S1 Table. Criteria of the Categorical Auditory Performance (CAP) and Speech Intelligibility Rating (SIR) scales. [file 8962180.f1.zip]

Archive with 2 entries (2 files):
- 8962180 - S1 Table.docx
- 8962180 S1-3 files.doc
